# Supplementary material for: Evolutionary History of the Vertebrate Mitogen Activated Protein Kinases Family
Source: PLoS One. 2011 Oct 26;6(10):e26999. doi: 10.1371/journal.pone.0026999 (PMC3202601; doi:10.1371/journal.pone.0026999)
Supplement: Table S1 — List of the vertebrate MAPK homologs identified in the genomes of selected species. (XLS) [file pone.0026999.s007.xls]

## Sheet: NCBI(&Wormbase,Flybase)
Species	ProteinName	Genbank ID
Bos taurus	BtaMAPK1	NP_786987
	BtaMAPK10	NP_001077197
	BtaMAPK11	NP_001073804
	BtaMAPK12	NP_001092423
	BtaMAPK13	NP_001014947
	BtaMAPK14	NP_001095644
	BtaMAPK15	NP_001039575
	BtaMAPK3	NP_001103488
	BtaMAPK4	NP_001069388
	BtaMAPK6	AAI12794
	BtaMAPK7	NP_001092550
	BtaMAPK8	XP_869760
	BtaMAPK9	NP_001039834
Canis lupus familiaris	CluERK7/MAPK15	XP_539201
	CluMAPK1	NP_001104270
	CluMAPK10	XP_859895
	CluMAPK11	XP_848642
	CluMAPK12	XP_848658
	CluMAPK13	XP_850384
	CluMAPK14	NP_001003206
	CluMAPK3	XP_854045
	CluMAPK4	XP_548811
	CluMAPK6	XP_863166
	CluMAPK7	XP_546651
	CluMAPK8	XP_534943
	CluMAPK9	XP_856298
Danio rerio	DreMAPK1	NP_878308
	DreMAPK10	NP_001032790
	DreMAPK11	NP_001002095
	DreMAPK12	NP_001038306
	DreMAPK15	NP_001018581
	DreMAPK3	NP_958915
	DreMAPK4	NP_998638
	DreMAPK6	NP_001039017
	DreMAPK7	NP_001013469
	DreMAPK8	NP_001103859
	DreMAPK9	XP_001919688
Equus caballus	EcaMAPK1	XP_001491013
	EcaMAPK10	XP_001495374
	EcaMAPK11	XP_001490139
	EcaMAPK12	XP_001914934
	EcaMAPK14	XP_001494769
	EcaMAPK3	XP_001915560
	EcaMAPK4	XP_001916515
	EcaMAPK6	XP_001501498
	EcaMAPK7	XP_001918236
	EcaMAPK8	XP_001500510
	EcaMAPK9	XP_001501026
Gallus gallus	GgaJNK1	XP_421650.2
	GgaJNK3	XP_420551
	GgaMAPK1	NP_989481
	GgaMAPK11	NP_001006227
	GgaMAPK12	XP_001233062
	GgaMAPK13	XP_001234443
	GgaMAPK14	XP_001232616
	GgaMAPK6	NP_001025720
	GgaMAPK9	NP_990426
Homo sapiens	HsaMAPK12	NP_002960
	HsaMAPK1	NP_002736
	HsaMAPK10	NP_002744
	HsaMAPK11	NP_002742
	HsaMAPK13	NP_002745
	HsaMAPK14	NP_001306
	HsaMAPK15	NP_620590
	HsaMAPK3	AAH13992
	HsaMAPK4	NP_002738
	HsaMAPK6	NP_002739.1
	HsaMAPK7	NP_002740
	HsaMAPK8	NP_002741
	HsaMAPK9	NP_001128516
Macaca mulatta	MamuMAPK1	XP_001089600
	MamuMAPK11	XP_001112524
	MamuMAPK12	XP_001112462
	MamuMAPK4	XP_001094390
	MamuMAPK6	XP_001085025
	MamuMAPK7	XP_001099721
	MamuMAPK8	XP_001108815.1
	MamuMAPK9	XP_001106159
Monodelphis domestica	MdoBMK1	XP_001370188
	Mdoerk2	XP_001378209
	MdoJNK1	XP_001365893
	MdoMAPK13	XP_001378747
	MdoMAPK3	XP_001364363
	MdoMAPK4	XP_001365468
	MdoMAPK9	XP_001371262
	MdoP38	XP_001369971
	Mdop97	XP_001370173
	MdoSAPK3	XP_001362221
Mus musculus	MumuMAPK1	NP_036079
	MumuMAPK10	NP_001075036
	MumuMAPK11	NP_035291
	MumuMAPK12	NP_038899
	MumuMAPK13	NP_036080
	MumuMAPK14	NP_036081
	MumuMAPK15	NP_808590
	MumuMAPK3	NP_036082
	MumuMAPK4	NP_766220
	MumuMAPK6	NP_081694
	MumuMAPK7	NP_035971
	MumuMAPK8	NP_057909
	MumuMAPK9	NP_001157143
Ornithorhynchus anatinus	OanJNK1 beta2	XP_001507471
	OanJNK3 beta1	XP_001513255
	OanMAPK13	XP_001509537
	OanMAPK9	XP_001505581
	OanMAPK14	XP_001509477
	OanSAPK3	XP_001521499
Ovis aries	OarMAPK13	NP_001132927
	OarMAPK14	NP_001136366
Pan troglodytes	PtrMAPK1	XP_515005
	PtrMAPK10	XP_001155016
	PtrMAPK13	NP_001029261
	PtrMAPK14	NP_001009065
	PtrMAPK3	XP_510921
	PtrMAPK6	XP_510409
	PtrMAPK7	XP_511332
	PtrMAPK8	XP_001136691
	PtrMAPK9	XP_001154742
Rattus norvegicus	RnoMAPK1	NP_446294
	RnoMAPK10	NP_036938
	RnoMAPK11	NP_001103002
	RnoMAPK12	NP_068514
	RnoMAPK13	NP_062104
	RnoMAPK14	NP_112282
	RnoMAPK15	NP_775453
	RnoMAPK3	NP_059043
	RnoMAPK4	EDL82911
	RnoMAPK6	NP_113810
	RnoMAPK8	XP_341400
	RnoMAPK9	NP_059018
Sus scrofa	Sscerk3	XP_001925326
	SscMAPK1	XP_001929544
	SscMAPK12	NP_001020395
	SscMAPK13	XP_001929548
	SscMAPK14	XP_001929525
	SscMAPK8	XP_001929206
Taeniopygia guttata	TguMAPK1	XP_002195615.1
	TguMAPK10	XP_002189300
	TguMAPK11	XP_002189775
	TguMAPK12	XP_002189751
	TguMAPK13	XP_002198948
	TguMAPK14	XP_002198979
	TguMAPK6	XP_002198133
	TguMAPK8	XP_002186582
	TguMAPK9	XP_002199405
Strongylocentrotus purpuratus	SpuMAPK15	XP_001203135.1
	SpuMAPK4/6	XP_792156
Caenorhabditis brenneri	CbrMAPK1	WBGene00003401 (Wormbase)
	CbrP38a	WBGene00004055 (Wormbase)
	CbrP38b	WBGene00004056 (Wormbase)
Caenorhabditis elegans	CelMAPK1	WBGene00003401 (Wormbase)
	CelMAPK3	AAB92065.2
	Celp38a	WBGene00004055 (Wormbase)
	Celp38b	AAM98016.1
Caenorhabditis remanei	CreMAPK1	WBGene00004057 (Wormbase)
	Crep38a	WBGene00004056 (Wormbase)
	Crep38b	WBGene00004055 (Wormbase)
Aedes aegypti	AaeMAPK1	XP_001664140.1
	Aaep38	XP_001653240.1
Apis mellifera	AmeJNK	XP_392806.2
	AmeMAPK2	XP_393029
	Amep38b	XP_395384.3
Acyrthosiphon pisum	ApiJNK	XP_001945460.1
	ApiMAPK1	XP_001952106.1
Drosophila melanogaster	DmeJNk	AAC47325.1
	DmeMAPK15	FBpp0071264 (Flybase)
	DmeP38a	FBpp0083965 (Flybase)
	Dmep38b	FBpp0080111 (Flybase)
Ixodes scapularis	IscMAPK1	XP_002414924.1
	Iscp38	XP_002401037.1
Arabidopsis thaliana	ATMPK1	NP_172492.1
	ATMPK2	NP_564746.1
	ATMPK3	NP_190150.1
	ATMPK4	NP_192046.1
	ATMPK5	NP_567378.4
	ATMPK6	NP_181907.1
	ATMPK7	NP_179409.1
	ATMPK8	NP_173253.1
	ATMPK9	NP_566595.1
	ATMPK10	NP_191538.1
	ATMPK11	NP_001117210
	ATMPK12	NP_182131.2
	ATMPK13	NP_001030990
	ATMPK13	NP_172266.2
	ATMPK14	NP_195363.1
	ATMPK15	NP_565070.2
	ATMPK16	NP_197402.1
	ATMPK17	NP_178254.2
	ATMPK18	NP_175756.2
	ATMPK19	NP_188090.2
	ATMPK20	NP_565989.1
Oryza sativa	OsMAPK1	NP_001058530.1
	OsMAPK2	NP_001058471.1
	OsMAPK3	NP_001045889.1
	OsMAPK4	NP_001058471.1
	OsMAPK5	NP_001049770.1
	OsMAPK6	NP_001056342.1

## Sheet: Ensembl
Species	ProteinName	Ensembl number
Anolis carolinensis	Acajnk	ENSACAP00000011352
	AcaMAPK1	ENSACAP00000001346
	AcaMAPK11	ENSACAP00000001802
	AcaMAPK13	ENSACAP00000016684
	AcaMAPK14	ENSACAP00000016739
	AcaMAPK4	ENSACAP00000009912
	AcaMAPK6	ENSACAP00000001865
	AcaMAPK7	ENSACAP00000007626
	AcaMAPK8	ENSACAP00000011352
	AcaMAPK9	ENSACAP00000016444
Ciona intestinalis	Cinjnk	ENSCINP00000018937
	CinMAPK1	ENSCINP00000014560
	CinMAPK15	ENSCINP00000002924
	Cinmapk4	ENSCINP00000002522
	CinMAPK7	ENSCINT00000019973
Ciona savignyi	CsaMAPK1	ENSCSAVP00000014424
	CsaMAPK7	ENSCSAVP00000012123
Gasterosteus aculeatus	Gacjnk1	ENSGACP00000009359
	GacMAPK1	ENSGACP00000019049
	GacMAPK10	ENSGACP00000021652
	GacMAPK11	ENSGACP00000025263
	GacMAPK12	ENSGACP00000017740
	GacMAPK14	ENSGACP00000010827
	GacMAPK4	ENSGACP00000009666
	GacMAPK6	ENSGACP00000019797
	GacMAPK7	ENSGACP00000010346
	GacMAPK8	ENSGACP00000007559
	GacMAPK9	ENSGACP00000023878
Oryzias latipes	OrlMAPK10	ENSORLP00000007884
	OrlMAPK11	ENSORLP00000011217
	OrlMAPK12	ENSORLP00000011307
	OrlMAPK14	ENSORLP00000020176
	OrlMAPK3/OrlMAPK1	ENSORLP00000015020
	OrlMAPK4	ENSORLP00000006070
	OrlMAPK6	ENSORLP00000003846
	Orlmapk7	ENSORLP00000008260
	OrlMAPK9	ENSORLP00000006508
	Orlp38a	ENSORLP00000023483
Tetraodon nigroviridis	Tnijnk	ENSTNIP00000005893
	TniMAPK3	ENSTNIP00000014533
	TniMAPK14	ENSTNIP00000022803
	TniMAPK4	ENSTNIP00000020735
	TniMAPK6	ENSTNIP00000001103
	TniMAPK7	ENSTNIP00000018259
	TniMAPK9	ENSTNIP00000013414
	TruMAPK10/Trujnk	ENSTRUP00000033127
	TruMAPK12	ENSTRUP00000021551
	TruMAPK13	ENSTRUP00000021641
	TruMAPK3/TruMAPK1	ENSTRUP00000013809
	TruMAPK4	ENSTRUP00000032908
	TruMAPK6	ENSTRUP00000043572
	TruMAPK7	ENSTRUP00000027153
	TruMAPK9	ENSTRUP00000000615
Tursiops truncatus	Ttrjnk	ENSTTRP00000015240
	TtrMAPK12	ENSTTRP00000011665
	TtrMAPK3	ENSTTRP00000005227
	TtrMAPK6	ENSTTRP00000015408
Xenopus tropicalis	XtrMAPK1	ENSXETP00000040234
	XtrMAPK10	ENSXETP00000013630
	XtrMAPK11	ENSXETP00000048165
	XtrMAPK12	ENSXETP00000048167
	XtrMAPK14	ENSXETP00000000926
	XtrMAPK15	ENSXETP00000029384
	XtrMAPK4	ENSXETP00000048441
	XtrMAPK6	ENSXETP00000032195
	XtrMAPK7	ENSXETP00000013745
	XtrMAPK8	ENSXETP00000046905
