# Supplementary material for: Evolutionary History of the Vertebrate Mitogen Activated Protein Kinases Family
Source: PLoS One. 2011 Oct 26;6(10):e26999. doi: 10.1371/journal.pone.0026999 (PMC3202601; doi:10.1371/journal.pone.0026999)
Supplement: Table S3 — Sequences of the motifs identified in the MAPK family. (XLS) [file pone.0026999.s009.xls]

## Sheet: Sheet1
Motifs	Protein	Sequence
1	CluMAPK1	MAAAAAAG
	MumuMAPK1	MAAAAAAG
	HsaMAPK1	MAAAAAAG
	BtaMAPK1	MAAAAAAG
	DreMAPK1	MATAAVSA
	XtrMAPK1	MAAAGASS
	GgaMAPK1	VAGAAAAG
	Mdoerk2	MAGALGWG
	AcaMAPK1	MAAVSGAA
	GacMAPK1	MATATVSL
	TtrMAPK3	MAAAAAAA
	RnoMAPK3	MAAAAAAP
	PtrMAPK3	MAAAAAQG
	MumuMAPK3	MAAAAAAP
	HsaMAPK3	MAAAAAQG
	BtaMAPK3	MAAAAAAQ
	MdoMAPK3	MAAVVAAE
	OrlMAPK3	MADSCSTA
	TruMAPK3	MADSSTTA
	TniMAPK3	MADTSSAA
	DreMAPK3	MAESGSSA
2	XtrMAPK1	LKELIFEETARFQPG
	AcaMAPK1	LKELIFEETARFQPG
	Mdoerk2	LKELIFEETARFQPG
	CluMAPK1	LKELIFEETARFQPG
	EcaMAPK1	LKELIFEETARFQPG
	SscMAPK1	LKELIFEETARFQPG
	TguMAPK1	LKELIFEETARFQPG
	MumuMAPK1	KKELIFEETARFQPG
	HsaMAPK1	LKELIFEETARFQPG
	GgaMAPK1	LKELIFEETARFQPG
	DreMAPK1	LKELIFEETARFQPG
	BtaMAPK1	LKELIFEETARFQPG
	GacMAPK1	LKELIFAETSRFQTA
	TtrMAPK3	LKELIFQETARFQPG
	CluMAPK3	LKELIFQETARFQPG
	EcaMAPK3	LKELIFQETARFQPG
	MdoMAPK3	LKELIFQETARFQPG
	RnoMAPK3	LKELIFQETARFQPG
	PtrMAPK3	LKELIFQETARFQPG
	MumuMAPK3	LKELIFQETARFQPG
	BtaMAPK3	LKELIFQETARFQPG
	TniMAPK3	LKELIFEETARFQDA
	DreMAPK3	LKELIFEETARFQAN
	TruMAPK3	LKELIYEETARFQDA
	OrlMAPK3	LKEMIYEETARFVKN
3	EcaMAPK8	AEAPPPKIPDKQLDEREHTIEEWKELIYKEVMDLEERTKNG
	SscMAPK8	AEAPPPKIPDKQLDEREHTIEEWKELIYKEVMDLEERTKNG
	PtrMAPK8	AEAPPPKIPDKQLDEREHTIEEWKELIYKEVMDLEERTKNG
	MdoJNK1	AEAPPPKIPDKQLDEREHTIEEWKELIYKEVMDLEERTKNG
	GgaJNK1	AEAPPPKIPDKQLDEREHTIEEWKELIYKEVMDLEERTKNG
	RnoMAPK8	AEAPPPKIPDKQLDEREHTIEEWKELIYKEVMDLEERTKNG
	HsaMAPK8	AEAPPPKIPDKQLDEREHTIEEWKELIYKEVMDLEERTKNG
	OanJNK1	AEAPPPKIPDKQLDEREHTIEEWKELIYKEVMDLEERTKNG
	BtaMAPK8	AEAPPPKIPDKQLDEREHTIEEWKELIYKEVMDLEERTKNG
	DreMAPK8	VEAPSPLITDKQLDEREHTVEEWKELIYKEVLDWEERMKNG
	AcaJNK	AEAPPPKIPDKQLDEREHTIEEWKELIYNEVIELEEKTKNG
	XtrJNK	ADARPTKLSFEAVKLTNIVFFVFSELIYKEVLDWEDRARNG
	AcaMAPK9	AEAPPPQIYDAQLEEREHAIEEWKELIYKEVMDWEERNKNG
	EcaMAPK9	AEAPPPQIYDAQLEEREHAIEEWKELIYKEVMDWEERSKNG
	OanMAPK9	AEAPPPQIYDAQLEEREHAIEEWKELIYKEVMDWEERSKNG
	MdoMAPK9	AEAPPPQIYDAQLEEREHAIEEWKELIYKEVMDWEERSKNG
	TguMAPK9	AEAPPPQIYDAQLEEREHAIEEWKELIYKEVMDWEERSKNG
	RnoMAPK9	AEAPPPQIYDAQLEEREHAIEEWKELIYKEVMDWEERSKNG
	PtrMAPK9	AEAPPPQIYDAQLEEREHAIEEWKELIYKEVMDWEERSKNG
	MumuMAPK9	AEAPPPQIYDAQLEEREHAIEEWKELIYKEVMDWEERSKNG
	GgaMAPK9	AEAPPPQIYDAQLEEREHAIEEWKELIYKEVMDWEERSKNG
	BtaMAPK9	AEAPPPQIYDAQLEEREHAIEEWKELIYKEVMDWEERSKNG
	CluMAPK9	AEAPPPQIYDAQLEEREHAIEEWKELIYKEVLDWEERSKNG
	DreMAPK9	ADAPPPQISDKQLEEREHSIEQWKELIYKEVMDWEERNKNG
	OrlMAPK9	ADAPPPQISDKQLEEREHTIEQWKELIYEEVIDWEERNKNG
	TruMAPK9	ADAPPPQISDKQLEEREHTIEQWKELIYEEVIDWEERNKNG
	GacMAPK9	ADAPPPQISDKQLEEREHSIEQWKELIYEEVIDWEERNKNG
	TniMAPK9	AVKPPPQISDKQLEEREHTIEQWKELIYEEVIDWEERNKNG
	Ttrjnk	VEAPPPQIYDKQLDEREHTIEEWKELIYKEVMNSEEKTKNG
	GgaJNK3	VEAPPPQIYDKQLDEREHTIEEWKELIYKEVMNSEEKTKNG
	MamuMAPK9	VEAPPPQIYDKQLDEREHTIEEWKELIYKEVMNSEEKTKNG
	TguMAPK10	VEAPPPQIYDKQLDEREHTIEEWKELIYKEVMNSEEKTKNG
	RnoMAPK10	VEAPPPQIYDKQLDEREHTIEEWKELIYKEVMNSEEKTKNG
	PtrMAPK10	VEAPPPQIYDKQLDEREHTIEEWKELIYKEVMNSEEKTKNG
	MumuMAPK10	VEAPPPQIYDKQLDEREHTIEEWKELIYKEVMNSEEKTKNG
	OrlJNK	VEAPPPQIYDKQLDEREHSIEEWKELIYKEVMNFEERTKNG
	Gacjnk3	VEAPPPQIYDKQLDEREHSIDEWKELIYKEVMNFEERTKNG
	TruJNK	VEAPPPQIYDKQLDEREHSIDEWKELIYKEVMNFEERTKNG
	TniJNK	VEAPPPQIYDKQLDEREHSIDEWKELIYKEVMNFEERTKNG
	OanJNK3	VEAPPPQIYDKQLDEREHTIEEWKELIYKEVMNSEEKTKNG
	HsaMAPK10	VEAPPPQIYDKQLDEREHTIEEWKELIYKEVMNSEEKTKNG
	DreMAPK10	ISMPPPQIYDKQLDEREHSIDEWKELIYKEVMNFEERTKNG
4	OanJNK1	AAVINGSQHPSSSSS
	EcaMAPK8	AAVINGSQHPSSSSS
	SscMAPK8	AAVINGSQHPSSSSS
	PtrMAPK8	AAVINGSQHPSSSSS
	GgaJNK1	AAMINGSQHPSSSSS
	MdoJNK1	AAVISGSQHPSSSSS
	DreMAPK8	AAVINGSPQPSSSSS
	AcaJNK	AAMINSSQPQSSSSS
	XtrJNK	AAVTDGSQPHTSSSS
5	MdoJNK1	DVSSMSTDPTLASDTDSSLETSAGPLGCCR
	GgaJNK1	DVSSMSTDPTLASDTDSSLETSAGPLGCCR
	OanJNK1	DVSSMSTDPTLASDTDSSLETSAGPLGCCR
	EcaMAPK8	DVSSMSTDPTLASDTDSSLEASAGPLGCCR
	SscMAPK8	DVSSMSTDPTLASDTDSSLEASAGPLGCCR
	PtrMAPK8	DVSSMSTDPTLASDTDSSLEASAGPLGCCR
	BtaMAPK8	DVSSMSTDPTLASDTDSSLEASAGPLGCCR
	XtrJNK	DASSMSTDPTLPSDTDSSLETSAGTLGCCR
	DreMAPK8	DVSSMSTEPTVASDTDSSLEASAGPLSCCR
	AcaJNK	DAASMSTDPTLISDIDSSLETSAGPLGCCR
6	MdoMAPK9	DQPSDAAVNSNTTPSQSSSINDISSMSTEQTLASDTDSS
	PtrMAPK9	DQPSDAAVSSNATPSQSSSINDISSMSTEQTLASDTDSS
	BtaMAPK9	DQPSDAAVSSNATPSQSSSINDISSMSTEQTLASDTDSS
	TguMAPK9	DQPSDAAVNSNTSPSQSSSINDISSMSTEQTLASDTDSS
	OanMAPK9	DQSSDAAVNSNTTPSQSSSINDISSMSTEQTLASDTDSS
	CluMAPK9	DQPSDAAVSSNATPSRSSSINDISSMSTEQTLASDTDSS
	AcaMAPK9	EQPSDAAVNSNTSPSQSSSINDISSMSTEQTLASDTDSS
	RnoMAPK9	DQPSDAAVSSKATPSQSSSINDISSMSTEHTLASDTDSS
	MumuMAPK9	DQPSDAAVSSKATPSQSSSINDISSMSTEHTLASDTDSS
	DreMAPK9	EECLDGTVNSSATPSQSSSINDISSMSTEQTLASDTDSS
	TniMAPK9	LMKEDCSDVVSSSASQSSSANDISSMSTEQTLASDTDSS
	TruMAPK9	FIINRSIKQQETASPPSSSANDISSMSTEQTLASDTDSS
7	Gacjnk3	MSRHFLYNCSQPILDVKIAFC
	TruJNK	MSRHFLYNCSQPILDVKIAFC
	TniJNK	MSRHFLYNCSQPILDVKIAFC
	OrlJNK	MSRHFLYNCSQPVLDVKIAFC
	MumuMAPK10	MSLHFLYYCSEPTLDVKIAFC
	HsaMAPK10	MSLHFLYYCSEPTLDVKIAFC
	Ttrjnk	MSLHLLYYCSEPTLDVKIAFC
	TguMAPK10	MSRHFLYYFGEPTLDVKIAFC
	DreMAPK10	MNRRFLYNCSAPVLDVKIAFC
8	Ttrjnk	SESLPPSSSVNDISSMSTDQTLASDTDSSLEASAGPLGCCR
	MamuMAPK9	SESLPPSSSVNDISSMSTDQTLASDTDSSLEASAGPLGCCR
	TguMAPK10	SESLPPSSSVNDISSMSTDQTLASDTDSSLEASAGPLGCCR
	RnoMAPK10	SESLPPSSSVNDISSMSTDQTLASDTDSSLEASAGPLGCCR
	PtrMAPK10	SESLPPSSSVNDISSMSTDQTLASDTDSSLEASAGPLGCCR
	MumuMAPK10	SESLPPSSSVNDISSMSTDQTLASDTDSSLEASAGPLGCCR
	OrlJNK	SESLPPSSSINDISSMSTDQTLASDTDSSLETSAGPLGCCR
	TniJNK	SESLPPSSSINDISSMSTDQTLASDTDSSLETSAGPLGCCR
	GgaJNK3	SESLPPSSSANDISSMSTDQTLASDTDSSLEASAGPLGCCR
	TruJNK	SESPPPSSSINDISSMSTDQTLASDTDSSLETSAGPLGCCR
	Gacjnk3	SDSLAHSTYINDISSMSTDQTLASDTDSSLETSAGPLGCCR
9	MamuMAPK11	ELTYQEVLSFKPPEPPKPPGS
	HsaMAPK11	ELTYQEVLSFKPPEPPKPPGS
	BtaMAPK11	ELTYQEVLSFKPPEPPQPLGS
	TguMAPK11	ELTYEEVNSFKPPDLKMDSLE
	CluMAPK11	ELTYQEVLSFKPAEPPQAPGS
	GgaMAPK11	ELTYEEVMSFKPPDLKMDSLE
	MumuMAPK11	ELTYQEVLSFKPLEPSQLPGT
	AcaMAPK11	ELTYGEVISFKPPDLKMDSLE
	EcaMAPK11	ELTYQEVLSFEPPEPPQPPSS
	RnoMAPK11	ELTYQEVLSFKPLETSQLPGT
	OrlMAPK11	ELVFEEVNSFKTSGSKTDSLQ
	XtrMAPK11	EITYEEVISFKSQDVKIDNLE
	DreMAPK11	ELVFEEVSNFKDPPNKPESLQ
	GacMAPK11	ELVFEEVNCVKTSGNKTDSLQ
10	TtrMAPK12	MSSPPP
	MdoSAPk3	MSSPPP
	SscMAPK12	MSSPPP
	RnoMAPK12	MSSPPP
	MumuMAPK12	MSSPPP
	MamuMAPK12	MSSPPP
	HsaMAPK12	MSSPPP
	BtaMAPK12	MSSPSS
11	TtrMAPK12	DTEDEPKA
	CluMAPK12	DTEEEPKA
	SscMAPK12	DTEDEPKA
	RnoMAPK12	DTEDEPKA
	MumuMAPK12	DTEDEPKA
	MamuMAPK12	DTEDEPQV
	HsaMAPK12	DTEDEPQV
	OrlMAPK12	DIEEETEA
	GgaMAPK12	DPEEEIEA
	TguMAPK12	DPEEEIEA
	EcaMAPK12	DAEDEPRA
	BtaMAPK12	DTEDDPQA
	MdoSAPk3	ESEEEPQA
	DreMAPK12	EPEEETEA
	XtrMAPK12	DIDDETEA
	TruMAPK12	DVDEETEA
	GacMAPK12	EPEEETVP
12	MamuMAPK12	QKYDDSFDDVDRTLDEWKRVTYKEVLSFKPPRQ
	HsaMAPK12	QKYDDSFDDVDRTLDEWKRVTYKEVLSFKPPRQ
	CluMAPK12	QKYDESFDDVDRTLDEWKRVTYKEVLSFKPPRQ
	EcaMAPK12	QKYDESFDDVDRTLDEWKRVTYKEVLSFKPPRQ
	SscMAPK12	QKYDESFDDVDRTLDEWKRVTYKEVLSFKPPQQ
	RnoMAPK12	QKYDDSFDDVDRTLEEWKRVTYKEVLSFKPPRQ
	MumuMAPK12	QKYDDSFDDVDRTLEEWKRVTYKEVLSFKPPRQ
	BtaMAPK12	EKYDESFDDMDRTLDEWKRVTYKEVLSFKPPRQ
	TtrMAPK12	QKYDESFDDVDRTLEEWKRVTYREVLSFKPPRQ
	MdoSAPk3	QLYDDSFDDVDRTLEEWKRVTYKEVLSFKPPRL
	GgaMAPK12	EKYDDTFDNMDLPLDEWKRITYKEILNFKPPQT
	TguMAPK12	EKYDDTFDNMDLPLDEWKRITYKEILNFKPPQT
	GacMAPK12	QQYDHSLDNTDQSLAQWKRHTFTEILTFKPVVP
	DreMAPK12	LPYDHSMDNTELPLDQWKRHTFTEILSFQPPVT
13	TtrMAPK12	LGAKVSKETAL
	BtaMAPK12	LGAKVSKETAL
	EcaMAPK12	LGAKVSKETAL
	MamuMAPK12	LGARVSKETAL
	CluMAPK12	LGTKVSKETAL
	SscMAPK12	LGTKVSKETAL
	RnoMAPK12	LGARVPKETAL
	MumuMAPK12	LGARVPKETAL
	HsaMAPK12	LGARVSKETPL
14	CluMAPK13	MSFTRK
	OarMAPK13	MSFTRK
	BtaMAPK13	MSFTRK
	MdoMAPK13	MSFIRK
	SscMAPK13	MSLTRK
	MumuMAPK13	MSLTRK
	GgaMAPK13	MNFTRR
	RnoMAPK13	MSLIRK
	PtrMAPK13	MSLIRK
	HsaMAPK13	MSLIRK
	AcaMAPK13	MSFSRR
	TguMAPK13	MNIARR
	OanMAPK13	MNSGRR
15	CluMAPK13	KDSRRRSGMKL
	OarMAPK13	KDSRRRSGMKL
	SscMAPK13	KDSRRRSGMKL
	RnoMAPK13	KDSRRRSGMKL
	MumuMAPK13	KDSRRRSGMKL
	HsaMAPK13	KDSRRRSGMKL
	BtaMAPK13	KDSRRRSGMKL
	MdoMAPK13	KDSRRRSVMKL
	AcaMAPK13	KDSKRRSGMTL
	OanMAPK13	NDSKRRSGMKL
	TguMAPK13	KDSKKRSGMSL
	GgaMAPK13	KDSKKRSGMSL
	PtrMAPK13	KDSRRRXGXKL
16	MdoP38	DLLIDEWKSLTYDEVISFVPPPLDQEEME
	OarMAPK14	DLLIDEWKSLTYDEVISFVPPPLDQEEME
	EcaMAPK14	DLLIDEWKSLTYDEVISFVPPPLDQEEME
	SscMAPK14	DLLIDEWKSLTYDEVISFVPPPLDQEEME
	RnoMAPK14	DLLIDEWKSLTYDEVISFVPPPLDQEEME
	MumuMAPK14	DLLIDEWKSLTYDEVISFVPPPLDQEEME
	BtaMAPK14	DLLIDEWKSLTYDEVISFVPPPLDQEEME
	TguMAPK14	ELEIEEWKSLTYDEVISFVPPPLDQEEME
	CluMAPK14	DLLIDEWKSLTYDEVVSFVPPPLDQEEME
	AcaMAPK14	ELDIEEWKSLTYDEVVSFVPPPLDQEEME
	XtrMAPK14	ELDIEEWKRLTYEEVICFVPPPLDSEEME
	OrlMAPK14	ELEIEEWRSLIYDEVLSFEPPSLDGDEME
	GgaMAPK14	ELDIEEWKRQTYEEMISFEPPVFDVDEME
	TniMAPK14	DLKIEEWKRLTYEEVCSFEPPLFDENDME
17	Cluerk7	MCAAEV
	RnoMAPK15	MCAAEV
	MumuMAPK15	MCAAEV
	BtaMAPK15	MCTAEV
	DreMAPK15	MNITEV
18	XtrMAPK15	NKLYEMILERKMNIRRQKREA
	RnoMAPK15	NRLYQMILERRRNSRSPREED
	DreMAPK15	NKLYEMIVEKRASRQMQKQPH
	CinMAPK15	CKLYEMILERKTMARRQRRAV
	Cluerk7	RRVYQMILERRGDGRVPGEKG
	BtaMAPK15	RRLHQMILERRGHGRLSKETG
	MumuMAPK15	KRLYQIILEQSGNSRSPREEG
	HsaMAPK15	SRVYQMILECGGSSGTSREKG
	SpuMAPK15	SKLYEMMKEKKARHRQQLREA
19	MumuMAPK15	KSGVLPQVPAETPARKRGPKP
	RnoMAPK15	KPGVLPQVLAETPARKRGPKP
	Cluerk7	KPRAIHQLSPGSPAQKPGRRP
	HsaMAPK15	KPRADPQLPSRTPVQGPRPRP
	BtaMAPK15	TPEPEAQLPSGSPALNSGRRP
20	RnoMAPK15	HGHDPEHVEVRRQSSDPLYQLPPPGSGER
	Cluerk7	HDEACGAKNLPRQSSAPLLQPPPPGGPGR
	MumuMAPK15	PGHDPEHVEVRRQSSDPLFQLPPPGRGER
	BtaMAPK15	HDALGGAQDPPRQNSAPLHQPPPPGGPGR
	HsaMAPK15	HESPRAAKNVPRQNSAPLLQTALLGNGER
21	HsaMAPK15	PSGRGAAPSLTSQAAAQVANQALIRGDWN
	RnoMAPK15	THVRAVAPSLTSQAAAQAANQPLIRSDPA
	MumuMAPK15	TQVRAMAPSLTSQAEAQAANQALIRSDPA
	Cluerk7	PSGKGAAPSLASQTAAQVTVQALIRSDWH
	BtaMAPK15	PGVREAAPSLTSQAAAQVAVRALIRSDRN
	DreMAPK15	RSAPVARTHSFSLTLAQPLNNPLIRKDEA
	XtrMAPK15	PIGRARSFSHSQQARAAATNSALMRKDGA
22	RnoMAPK15	PRPGRRMFGISVSQGAQGAARAALGGYSQAYGTVCRSALGRLPLLPGPRA
	MumuMAPK15	PRPGRRMFGISVSQGAQGAARAALGGYSQAYGTVCRSALGRLPLLPGPRA
	Cluerk7	PRPGRRMFSASASQGAQGAARAALGGYSQAYGTVCRSALGRLPLLPGPRA
	BtaMAPK15	ARPGRRMFGASATQGAQGAARATLGGYSQAYGTVCLSALGCLPLLPGPRA
	HsaMAPK15	ARPGRRMFSTSALQGAQGGARALLGGYSQAYGTVCHSALGHLPLLEGHHV
	XtrMAPK15	PRFGRKMFQGKTNVESAGDPKATLHSYTQAYGTISKSALHNLPQGSAFKG
23	MumuMAPK7	MAEPLKEEDGEDGSG
	PtrMAPK7	MAEPLKEEDGEDGSA
	MamuMAPK7	MAEPLKEEDGEDGSA
	HsaMAPK7	MAEPLKEEDGEDGSA
	BtaMAPK7	MAEPLKEDDGEDGSG
	CluMAPK7	MAEPLKEEEGDDGSG
	MdoBMK1	MAEPRKEEEEEEEEG
	XtrMAPK7	MAEPRKEPEEVPDGS
24	PtrMAPK7	PPGPVKAEPAHTAASVAAKNLALLKARSF
	MamuMAPK7	PPGPVKAEPAHTAASVAAKNLALLKARSF
	HsaMAPK7	PPGPVKAEPAHTAASVAAKNLALLKARSF
	BtaMAPK7	PPGPVKAEPAGTAASVAAKNLALLKARSF
	MumuMAPK7	PPGRVKAEPVHTAASVVAKNLALLKARSF
	CluMAPK7	PPGPVKAEPTNNAACVAAKNLALLKARSF
	TruMAPK7	NHRGIQETEDSTDASTAAKNLALLKAHSL
	TniMAPK7	SHRGIQDSEETSDTSTAAKNLALLKAHSL
	GacMAPK7	NQREVEATGSTADTSTSAKNLALLKAHSL
	MdoBMK1	RPETGKVEPPNPVTSVVAKNLALLKARSF
	AcaMAPK7	AAQGQAKQESTHQATVAAKNLAILKARSF
	OrlMAPK7	REAQNQQGVEDADTSTTAKNLALLKAHSL
	DreMAPK7	AQPSNDTSTVTDDTTVADKNLALLKAHSL
25	CluMAPK7	DREALTRERIKEAIVAEIEDFHARREGIRQQIRFQPSLQPVASEPGCPDV
	PtrMAPK7	DREALTRERIKEAIVAEIEDFHARREGIRQQIRFQPSLQPVASEPGCPDV
	MamuMAPK7	DREALTRERIKEAIVAEIEDFHARREGIRQQIRFQPSLQPVASEPGCPDV
	HsaMAPK7	DREALTRERIKEAIVAEIEDFHARREGIRQQIRFQPSLQPVASEPGCPDV
	BtaMAPK7	DREALTRERIKEAIVAEIEDFHARREGIRQQIRFQPSLQPVASEPGCPDV
	MumuMAPK7	DREALTRERIKEAIVAEIEDFHARREGIRQQIRFQPSLQPVASEPVCPDV
	EcaMAPK7	DREALTRERIKEAIVAEIEDFHARREGIRQQIRFQPSLQPVASEPGCSDI
	MdoBMK1	DREALTRERIKEAIVAEIGDFHARREGIRQQIRFQPLLQPVAGEQCCPDV
	AcaMAPK7	DKQVLTKEQIKEAIVAEINDFHERREGIRRQISFKPTLRPAAIGGAYCHD
	GacMAPK7	DKLPMNKDQIKEAILMEIQDFHQNKQGCRQRLQFRPLARAAGSESGPVDV
	TniMAPK7	DKLSMSKEQIKEAILIEIQDFHQTKQTCRQKLQFRPLSKPACVLEIEPTH
	XtrMAPK7	DKKILTKDQIKEAITAEIDGFHRRREGIRRQISFKPALRPAVEGPIGDGP
	OrlMAPK7	DKIAMSKEQIKDAILMEIQDFHKKKQSCRQKLQFKPLPRGNKGAAAQSNN
	DreMAPK7	DRQPMGKEQIKEAILTEIQDFHKKKQGVRKKIQFKPLHSSGSALSVSCQD
	TruMAPK7	DKLSMSKEQIKEAILIEIQDFHQSKQTCRQKLQFRPLRENGRTAAQVDVD
26	CluMAPK7	EMPSPWAPSGDCAMESPPPAPPP
	PtrMAPK7	EMPSPWAPSGDCAMESPPPAPPP
	MamuMAPK7	EMPSPWAPSGDCAMESPPPAPPP
	HsaMAPK7	EMPSPWAPSGDCAMESPPPAPPP
	MumuMAPK7	EMPSPWAPSGDCAMESPPPALPP
	EcaMAPK7	EMPSPWASSGDCAMESPPPAPPP
	BtaMAPK7	EMPSPWAPSGDCAMESPPPAPLP
	MdoBMK1	EMPSPRGPSSDCAMESPPPALPP
27	CluMAPK7	EPAPPKKEGAISDNTKAALKAALLKSLRS
	MamuMAPK7	EPAPPKKEGAISDNTKAALKAALLKSLRS
	BtaMAPK7	EPAPPKKEGAISDNTKAALKAALLKSLRS
	MdoBMK1	EPAPPKKEGAISDNTKAALKAALLKSLRN
	EcaMAPK7	EPAPPKREGAISDNTKAALKAALLKSLRS
	HsaMAPK7	EPAPPKKDGAISDNTKAALKAALLKSLRS
	MumuMAPK7	ELAPPKREGAISDNTKAALKAALLKSLRS
	TruMAPK7	AGEGPRKEGAISEDTKAALKAALLKSALR
	GacMAPK7	AGEGTRKEGAISEDTKAALKAALLKSALR
	DreMAPK7	AAEGTKKEGAISEDTKAALKAALQKSALR
	TniMAPK7	AGEATRKEGAISEDTKAALKAALLKSALR
	AcaMAPK7	PAAPPKREGAISDDTKAALKAVILKSALR
	OrlMAPK7	AAEGTRKEGAISEDTKNALKAVLLKSAIR
	XtrMAPK7	PEPLPKREGAISEDTKAALKAALLKSALR
28	CluMAPK7	DGPSAPLEAPEPRKPVTAQERQREREEKRRRRQERAKEREKRRQERERKE
	EcaMAPK7	DGPSAPLEAPEPRKPVTAQERQREREEKRRRRQERAKEREKRRQERERKE
	MumuMAPK7	DGPSAPLEAPEPRKPVTAQERQREREEKRRRRQERAKEREKRRQERERKE
	HsaMAPK7	DGPSAPLEAPEPRKPVTAQERQREREEKRRRRQERAKEREKRRQERERKE
	BtaMAPK7	DGPSAPLEAPEPRKPVTAQERQREREEKRRRRQERAKEREKRRQERERKE
	MdoBMK1	DGPSAPLEAPEPRKPVTAQERQREREEKRRRRQERAKEREKRQKEKERKE
	MamuMAPK7	DGPSAPLEASEPRKPVTAQERQREREEKRRRRQERAKEREKRRQERERKE
	XtrMAPK7	DAPTSVPEVPETRKPVTAQERQREREEKRRRRHERAREREKKQKEKERRE
	TruMAPK7	GVLSSLSSVAEHRKPVTAQERQREREEKRRKRQERARERERKMKEKERRE
	AcaMAPK7	DTPSCVPETPDIRRPVTAKERQREREEKRKRRQERAKEREKQKKEKERER
	GacMAPK7	GGEFAVSSVPDFRRPVTAQERQREREEKRRKRQERARKRERKMKEKARRE
	DreMAPK7	SSISSSNSCPEQRRPITAQERQREREEKRKKRQERAMERKRKLKEKEKKE
	CsaMAPK7	KQKGLGKPLDKVRKSVTAADRQKERENKRKKRQDRAAEKERKRREESKNT
	CinMAPK7	KQKGLGKPLDKVKKSVTAADRQKERESKRKKRLDRAAEKERKRREETKNL
29	CluMAPK7	TDPLAGLVLSDNDRSLLERWTRM
	EcaMAPK7	TDPLAGLVLSDNDRSLLERWTRM
	MumuMAPK7	TDPLAGLVLSDNDRSLLERWTRM
	MamuMAPK7	TDPLAGLVLSDNDRSLLERWTRM
	HsaMAPK7	TDPLAGLVLSDNDRSLLERWTRM
	MdoBMK1	GDPLAGLVLSDNDRSLLERWTRM
	BtaMAPK7	ADPLAGLVLSDNDRSLLERWTRM
	GacMAPK7	GDSLGGVLLSDNDKSLLQRWTMM
	TruMAPK7	GDSLGGVLLSDNDKSLLQRWTMM
	TniMAPK7	GDSLGGVLLSDNDKSLLQRWTMM
	OrlMAPK7	RDSLGGVLLSDNDKSLLQRWTRM
	DreMAPK7	GESLGGVLLSDNDKMLLQRWVRM
	XtrMAPK7	IEGFGGLVLSENDKNLLERWSRM
30	XtrMAPK7	PDINLVTQQLSKSQVEDILPPVFSVTPKGSGAGYGVGFDLEEFLNQSFDM
	CluMAPK7	PDVNLVTQQLSKSQVEDPLPPVFSGTPKGSGAGYGVGFDLEEFLNQSFDM
	EcaMAPK7	PDVNLVTQQLSKSQVEDPLPPVFSGTPKGSGAGYGVGFDLEEFLNQSFDM
	MumuMAPK7	PDVNLVTQQLSKSQVEDPLPPVFSGTPKGSGAGYGVGFDLEEFLNQSFDM
	MamuMAPK7	PDVNLVTQQLSKSQVEDPLPPVFSGTPKGSGAGYGVGFDLEEFLNQSFDM
	HsaMAPK7	PDVNLVTQQLSKSQVEDPLPPVFSGTPKGSGAGYGVGFDLEEFLNQSFDM
	AcaMAPK7	PDINVVTQQLSKSQVEDLLPPVFSGTPKGSGAGYGVGFDLEEFLNQSFDM
	BtaMAPK7	PDVTLVTQQLSKSQVEDPLPPVFSGTPKGSGAGYGVGFDLEEFLNQSFDM
	MdoBMK1	PDVNLVTQQLSKSQVDDLLPPVFSGTPKGSGAGYGVGFDLEEFLNQSFDM
	OrlMAPK7	PDIHTVTLQLSKSQVEDILPPVFSVTPKGSGAGYGVGFDLDDLLNQSLTD
	TruMAPK7	PDIHTVTLQLSKSQVEDVLPPVFSVTPKGSGAGYGVGFDLDDLLNQSLTD
	DreMAPK7	PDIHTVTQQLSKSQVEDILPPVFSVTPKGSGAGYGVGFDLDDLLTQSLTE
	GacMAPK7	PDIHTVTLQLSKSQVEDVLPPVFSVTPKGCGAGYGVGFDLDDFLSQSITD
	TniMAPK7	SDIHTVTLQLSKSQVEDVLPPVFSVTPKGSGAGYGVGFDLDDLFNQSLTE
31	AcaMAPK7	DSAPLSASLLADWLEVHRMNPADMESLQQELQLGSPMILSD
	MumuMAPK7	DSASLSASLLADWLEGHGMNPADIESLQREIQMDSPMLLSD
	CluMAPK7	DSASLSASLLADWLEGHGMNPADIESLQREIQMDSPMLLAD
	EcaMAPK7	DSASLSASLLADWLEGHGMNPADIESLQREIQMDSPMLLAD
	MamuMAPK7	DSASLSASLLADWLEGHGMNPADIESLQREIQMDSPMLLAD
	HsaMAPK7	DSASLSASLLADWLEGHGMNPADIESLQREIQMDSPMLLAD
	BtaMAPK7	DSASLSASLLADWLEGHGMNPADIESLQREIQMDSPMLLAD
	MdoBMK1	DSAPLSASLLTDWLEGHGMNPADIESLQREIQMDSPMLLAD
	TruMAPK7	DSAPLSASLLSDWNEVHRMTPADLESLQQELQLGSPMILSD
	OrlMAPK7	DSAPLSASLLSDWSEVHRMTPADLESLQQELQLGSPMILSD
	GacMAPK7	DSAPLSASLLSDWSEVHRMTPADLESLQQELQLGSPMILSD
	DreMAPK7	DLAPLSASLLSDWLEVHRMTPADMESLQQELQLGSPMILSD
	TniMAPK7	DSAPLSASLLLDWNEVHRMTPADLESLQQELQLGSPMILSD
	XtrMAPK7	DSAPLSASLLADWLDIHSMNPADMASLQEDLQLGSPMSLSD
	CsaMAPK7	TSEQCSSSLLADWLDVHRMNPQDMEALQRELELGSPMIVQY
	CinMAPK7	ASEQCSSSLLAEWSDLHRMHPQDMEALQRELELGSPMIVQY
32	CluMAPK4	LMAANQSQLSNWDRY
	EcaMAPK4	LMAANQSQLSNWDRY
	RnoMAPK4	LMAASQSQLSNWDRY
	MumuMAPK4	LMAASQSQLSNWDRY
	MamuMAPK4	LMAANQSQLSNWDTC
	HsaMAPK4	LMAANQSQLSNWDTC
	MdoMAPK4	LMAANQSQLSTWDRY
	XtrMAPK4	LMEASQSQLSNWDRY
	AcaMAPK4	LMEANQSQMSNWERY
33	EcaMAPK4	PVSLSSDLEWRPDRCQDASEVQRDPRAGSAPL
	MamuMAPK4	PVSLSSDLEWRPDRCQDASEVQRDPRAGSAPL
	HsaMAPK4	PVSLSSDLEWRPDRCQDASEVQRDPRAGSAPL
	RnoMAPK4	PVSLSSDLEWRPDRCQDASEVQRDPRAGSTPL
	MumuMAPK4	PVSLSSDLEWRPDRCQDASEVQRDPRAGSTPL
	CluMAPK4	PVSLSSDLEWRPDRGQDASEVQRDPRAGSGSA
	MdoMAPK4	PVSLSSDLEWKQDRYLDTSEVQRDPRAGSESI
	AcaMAPK4	QVSLSSDVEWRQEKCQDLDEVQRDPRAGSGSI
	XtrMAPK4	QVSLSSDMDWRSDLSRGMSDVQRDPRAGSELQ
34	TruMAPK4	EEAQVDPRKYSHSSS
	TniMAPK4	EEAQVDPRKYSHSSS
	GacMAPK4	EEAQVDPRKYSHSSS
	OrlMAPK4	EEAQVDPRKYSHSSS
	MdoMAPK4	EEVQVDPRKYSQSSS
	DreMAPK4	EEAQVDPRKYSHSSS
	XtrMAPK4	EEAQVDPRKYSQSSS
	AcaMAPK4	EEAQVDPRKYSQSSS
	HsaMAPK4	EDVQVDPRKDSHSSS
	EcaMAPK4	EDVQVDPRKDSQSSS
	RnoMAPK4	EDVQVDPRKDSQSSS
	MumuMAPK4	EDVQVDPRKDSQSSS
	MamuMAPK4	EDVQVDPRKESHSSS
	CluMAPK4	EDVQVDPRKDSQGSS
35	XtrMAPK4	ERFLEQSHSSM
	AcaMAPK4	ERFLEQSHSSM
	EcaMAPK4	ERFLEQSHSSM
	MdoMAPK4	ERFLEQSHSSM
	RnoMAPK4	ERFLEQSHSSM
	MumuMAPK4	ERFLEQSHSSM
	MamuMAPK4	ERFLEQSHSSM
	HsaMAPK4	ERFLEQSHSSM
	TruMAPK4	ERFLENSHSSL
	TniMAPK4	ERFLENSHSSL
	OrlMAPK4	ERFLENSHSSL
	DreMAPK4	ERFLEQSHPSL
	GacMAPK4	ERFLEHSHSSL
	CluMAPK4	ERFLERSPSSM
36	MamuMAPK4	FEADYGRSCDYKVGSPSYLDKLLWRDNKPHHYSEPKLILDLSHWKQAAGA
	HsaMAPK4	FEADYGRSCDYKVGSPSYLDKLLWRDNKPHHYSEPKLILDLSHWKQAAGA
	RnoMAPK4	FEADYGRSCDYKVGSPSYLDKLLWRDNKPHHYSEPKLILDLSHWKQAASA
	MumuMAPK4	FEADYGRSCDYKVGSPSYLDKLLWRDNKPHHYSEPKLILDLSHWKQAASA
	EcaMAPK4	FEADYGHSCDYKVGSPSYLDKLLWRDNKPHHYSEPKLILDLSHWKQAAGA
	CluMAPK4	FEADCGRSCDYKVGSPSYLDKLLWRDSKPHHYSEPKLILDLSHWKQAAGP
	MdoMAPK4	FDSDYGRSCDYKVGSPSYLDKLLWRDNKPHHYSEPKLILDLSHWKKTAIA
	TniMAPK4	GDVDFGHSCDYKVGSPSYLDKIAWREGKPQHYSEPKLILDLSHWKRNSNC
	AcaMAPK4	FEGDYGGSCDYKVGSPSYLDKLLWRDSKLHHYSEPKLILDLSHWKRASIA
	GacMAPK4	GELDCGRSCDYKVGSPSYLDKIAWREGKPQHYSEPRLILDLSHWKRNTSS
	TruMAPK4	GDLDCSHSCDYKVGSPSYLDKIAWREGKPQHYSEPKLILDLSHWKRNTNC
	DreMAPK4	SELDCGRSCDYKVGSPSYLDKIAWREGKPQHYSEPKLILDLSNWRNNSMA
	OrlMAPK4	GELDCGRSCDYKVGSPSYLDKIAWREGKPQHYSEPKLILDLSHWNMEDLG
	XtrMAPK4	DRVFEGESFEYKVGSPSYLDKLLWRDNKPHHYSEPKLIMDLSNWKRTTIP
37	RnoMAPK4	EDEPASLFLEIAQWVKSTQGGPERASPPP
	MamuMAPK4	EDEPASLFLEIAQWVKSTQGGPEHASPPA
	HsaMAPK4	EDEPASLFLEIAQWVKSTQGGPEHASPPA
	MumuMAPK4	EDEPASLFLEIAQWVKSTQSGSERASPPP
	MdoMAPK4	EEEPSNLFLEIAQWVKSTQSGLECPSPLP
	CluMAPK4	EDEPASLFLEIAQWVQSTRGGPEPASPAP
	AcaMAPK4	EEEPSNLFLEIAQWVTSTQTGLDCPNTVP
	OrlMAPK4	EEESENLFQEISRWVESTQCRFHSPSPSP
	TruMAPK4	EEETGDLFQEISRWVESTHVRLQSTSPSF
	DreMAPK4	LTEPGDLFQEISRWVETTQSGLHSPGSPQ
	TniMAPK4	SEKTGDLFQEISRWVENTHVRLQSTSPPL
	GacMAPK4	LPVPAELFQEISRWVESTQFRLHSPQSQS
	EcaMAPK4	EDEPASLFLEIAQWKSTQGGPEHSSPPRE
38	MamuMAPK4	DLDVFISRALKLCTKPEDLPDNKLGDLNGACIPEHPGDLVQTEAFSKERW
	HsaMAPK4	DLDVFISRALKLCTKPEDLPDNKLGDLNGACIPEHPGDLVQTEAFSKERW
	RnoMAPK4	DLDVFISRALKLCTKPEDLPENKLGDLNGACISEHPGDLVQTEAFSKERW
	MumuMAPK4	DLDVFISRALKLCTKPEDLPENKLGDLNGACISEHPGDLVQTEAFSKERW
	CluMAPK4	DLDVFISRALKLCTKPEDLPDSKLGDLNGACIPEHPGDLVQTEAFSKERW
	EcaMAPK4	DVVGFISRALKLCTKPEDLPDNKLGDLNGACISEHPGDLVQTEAFSKERW
	MdoMAPK4	DLDVFISRALKLCTKPEDLPDNKLSEINGACISEHPSDIVQTEPYPKERW
	AcaMAPK4	DLDVFISRALKLCTKPEDLPDNKLKDINGACLAEHPNEIVQTEVYHKERW
39	TtrMAPK6	RYHDCQFSEHDWPIHNNFDIDEVQLDPRALSDVTDEEEVQVDPRKY
	Sscerk3	RYHDCQFSEHDWPIHNNFDIDEVQLDPRALSDVTDEEEVQVDPRKY
	CluMAPK6	RYHDCQFSEHDWPIHNNFDIDEVQLDPRALSDVTDEEEVQVDPRKY
	EcaMAPK6	RYHDCQFSEHDWPIHNNFDIDEVQLDPRALSDVTDEEEVQVDPRKY
	RnoMAPK6	RYHDCQFSEHDWPIHNNFDIDEVQLDPRALSDVTDEEEVQVDPRKY
	MumuMAPK6	RYHDCQFSEHDWPIHNNFDIDEVQLDPRALSDVTDEEEVQVDPRKY
	HsaMAPK6	RYHDCQFSEHDWPVHNNFDIDEVQLDPRALSDVTDEEEVQVDPRKY
	Mdop97	RYHDCQFSDHDWPIHNNFDIEEVQRDPRALSDVTDEEEVQVDPRKY
	TguMAPK6	RYHESQFSDHDWPIHNNYEADEVQRDPRALSDVTDEEEVQVDPRKY
	GgaMAPK6	RYHESQFSDHDWPIHNNYEADEVQRDPRALSDVTDEEEVQVDPRKY
	BtaMAPK6	RYHDCQFSEHDWPIHNNFDIEEVQLDPRALSDVTDEEDVQVDPRKY
	GacMAPK6	RYHESQLSEADWHLHSTHDPDEVQVDPRALSDVTDEEEVQVDPRKY
	XtrMAPK6	RYHESDFSDHDWPIHNNFEVDEVQRDPRALSDGSDDEEVQVDPRKY
	AcaMAPK6	RYHDSQFSDQEWSAHNTFEADEVQRDPRALSDGTDEEEVQVDPRKY
	TniMAPK6	RCHESQLSEADWHLHSTHDPDEVQVDPRGLSDVTDEEEVQVDPRKY
	TruMAPK6	RCHESQLSEADWHLHSIHDPDEVQVDPRGLSDVTDEEEVQVDPRKY
	OrlMAPK6	RYHESQFSEADWQLHSTHDPDEVQVDPRALSDVTDDGEVQVDPRKY
	DreMAPK6	RYHESQFSDQDWHLHSTHELEDVQRDPRAMSDVTDEEEVQIDPRKY
40	TtrMAPK6	HHENKYCDLEC
	XtrMAPK6	HHENKYCDLEC
	AcaMAPK6	HHENKYCDLEC
	Mdop97	HHENKYCDLEC
	Sscerk3	HHENKYCDLEC
	EcaMAPK6	HHENKYCDLEC
	TguMAPK6	HHENKYCDLEC
	RnoMAPK6	HHENKYCDLEC
	MumuMAPK6	HHENKYCDLEC
	HsaMAPK6	HHENKYCDLEC
	GgaMAPK6	HHENKYCDLEC
	BtaMAPK6	HHENKYCDLEC
	OrlMAPK6	HHENKYCDLQC
	GacMAPK6	HHENKYCDLQC
	TruMAPK6	HHENKYCDLQC
	TniMAPK6	HHENKYCDLQC
	DreMAPK6	HHENKYCDQEC
41	TtrMAPK6	SHTCNYKTRSSSYLDNLVWRESEVNHYYEPKLIIDLSNWKEQ
	AcaMAPK6	SHTCNYKMRSSSYLDNLVWRESEVNHYYEPKLIIDLSNWKEQ
	Mdop97	SHTCNYKMRSSSYLDNLVWRESEVNHYYEPKLIIDLSNWKEQ
	Sscerk3	SHTCNYKTRSSSYLDNLVWRESEVNHYYEPKLIIDLSNWKEQ
	EcaMAPK6	SHTCNYKTRSSSYLDNLVWRESEVNHYYEPKLIIDLSNWKEQ
	HsaMAPK6	SHTCNYKTRSSSYLDNLVWRESEVNHYYEPKLIIDLSNWKEQ
	BtaMAPK6	SHTCNYKTRSSSYLDNLVWRESEVNHYYEPKLIIDLSNWKEQ
	RnoMAPK6	SHTCNYKTRSPSYLDNLVWRESEVNHYYEPKLIIDLSNWKEQ
	TguMAPK6	SHTCNYKMRSSSYLDNLVWRDSEVNHYYEPKLIIDLSNWKEQ
	GgaMAPK6	SHTCNYKMRSSSYLDNLVWRDSEVNHYYEPKLIIDLSNWKEQ
	GacMAPK6	SHTCNYKAVSPSYLDNLVWRESEVNHYYEPKLIIDLSNWKEQ
	CluMAPK6	HHTCNYKTRSSSYLDNLVWRESEVNHYYEPKLIIDLSNWKEQ
	MumuMAPK6	SHTCNYKTRSSPYLDNLVWRESEVNHYYEPKLIIDLSNWKEQ
	TruMAPK6	SHTCNYKAVSPSYLDNLIWRDSEVNHYYEPKLIIDLSNWKEQ
	TniMAPK6	SHTCNYKAVSPSYLDNLIWRDSEVNHYYEPKLIIDLSNWKEQ
	XtrMAPK6	SHTCNYKMRSSSYLDNLVWKESEVNHYYEPKLIIDLSNWKEQ
	DreMAPK6	SYTCNYKAVSPSYLDNLIWRDSEVNHYYEPKLIIDLSNWKEQ
	OrlMAPK6	SHTCNYKAVSPSYLDNLIWRDSEVNHYHEPKLIIDLSNWKEQ
42	TtrMAPK6	KGKSKCERNGLVKAQIALEEA
	Mdop97	KGKSKCERNGLVKAQIALEEA
	CluMAPK6	KGKSKCERNGLVKAQIALEEA
	EcaMAPK6	KGKSKCERNGLVKAQIALEEA
	HsaMAPK6	KGKSKCERNGLVKAQIALEEA
	BtaMAPK6	KGKSKCERNGLVKAQIALEEA
	Sscerk3	KGKSKCEKNGLVKAQIALEEA
	TguMAPK6	KGKSKCEKNGLVKAQIALEEA
	GgaMAPK6	KGKSKCEKNGLVKAQIALEEA
	DreMAPK6	KGKSKCEKNGLVKAQIALKEA
	RnoMAPK6	RGKSKCERNGLVKAQIALEEA
	MumuMAPK6	RGKSKCERNGLVKAQIALEEA
	TruMAPK6	KAKSKCEKNGLVKAQIALKEA
	AcaMAPK6	KGKSKCERNGLVKARLALEEA
	TniMAPK6	RKKSKCEKNGLVKAQIALKEA
	OrlMAPK6	KAKSKCEKNGLVKAQIALQAA
	GacMAPK6	KAKSKCEKNGLVKAQIAMQGA
43	TtrMAPK6	REKNQGFDFDSFIAGTIQLSSQHEPTDVV
	Sscerk3	REKNQGFDFDSFIAGTIQLSSQHEPTDVV
	CluMAPK6	REKNQGFDFDSFIAGTIQLSSQHEPTDVV
	HsaMAPK6	REKNQGFDFDSFIAGTIQLSSQHEPTDVV
	Mdop97	REKNQGFDFDSFIAGTIQLSSQHESTDVV
	EcaMAPK6	REKGQGFDFDSFIAGTIQLSAQHEPADVV
	GgaMAPK6	REKNQGFDFDSFIAETIQLSLQHEPTDVD
	TguMAPK6	REKNQGFDFDSFIAETIQLSLQHESTDVD
	AcaMAPK6	KEKNQGFDFDSFIAGTIQLSLQHESTDID
	MumuMAPK6	RERGQGFDFDSFIAGTIQLSAQHQSADVV
	RnoMAPK6	RERGQGFDFDAFIAGTVQLSAQRESADVV
	OrlMAPK6	SQQNQGFDFDSFIASTIKLSLQPEPCQEV
	GacMAPK6	GQQSQGFDFDSFIASTIKLSLQPEPCQEV
	TruMAPK6	SQQTQGFDFDSFIASTIKLSLQPEPCPEV
	DreMAPK6	QNHNQGFDFDSFIASTIKLSLQPESGDVD
	TniMAPK6	ASQSQGFDFDSFIASTIKLSLQPEPCPEV
44	TtrMAPK6	KSLISKSVSREKQEKGMANLAQLEALYQS
	Mdop97	KSLISKSVSREKQEKGMANLAQLEALYQS
	CluMAPK6	KSLISKSVSREKQEKGMANLAQLEALYQS
	EcaMAPK6	KSLISKSVSREKQEKGMANLAQLEALYQS
	GgaMAPK6	KGLISKSVSREKQEKGMANLAQLGALYQT
	HsaMAPK6	KSLISKSVSQEKQEKGMANLAQLEALYQS
	MumuMAPK6	KSLISKSVSREKQEKGRANLAQLGALYQS
	TguMAPK6	KGIISKSVSREKQEKGMANLAQLEALYQT
	Sscerk3	KSLISKSVSREKQEKGKANLAQLEALYQS
	RnoMAPK6	KSLISKSVSREKQEKGRANLAQLGALYQP
	AcaMAPK6	SKGISKSVSREKQEKGMANLAQLEALYQN
	TruMAPK6	SGSMSKSVSQEKEEKCLVNLAQLGGGGLG
	TniMAPK6	SGSMSKSVSQEKEEKCLVNLAQLGGGALG
	OrlMAPK6	STSMSKTISQEKEEKCLVNLAQLGGGGLG
	GacMAPK6	SLSMSKSISQEKEEKCLVNLAQLGGGGLG
	DreMAPK6	CGSMSKSISQEKEEKCLVNLAQLGVRAPC
45	TtrMAPK6	VRKDEQIEKENTYTSYLDKFFSRKEDTEM
	Mdop97	VRKDEQIEKENTYTSYLDKFFSRKEDTEM
	CluMAPK6	VRKDEQIEKENTYTSYLDKFFSRKEDTEM
	EcaMAPK6	VRKDEQIEKENTYTSYLDKFFSRKEDTEM
	HsaMAPK6	VRKDEQVEKENTYTSYLDKFFSRKEDTEM
	RnoMAPK6	VRKDEHVEKENTYTSYLDKFFSRKEDSEM
	Sscerk3	VRKDEHIEKENNYTSYLDKFFSRKEDTEM
	MumuMAPK6	VRKDEHAEKENTYTSYLDKFFSRKEDSEM
	TguMAPK6	VRKDEQVEKENTYTSYLDKFFSKKEDAEM
	GgaMAPK6	VRKDEQVEKENTYTSYLDKFFSKKEDAEM
	AcaMAPK6	VRKDEQIEKENPYTSYLDRFFSKKEDTEM
	TruMAPK6	IRKEDHLQKESTYTSYLDHLFSRKEESVV
	GacMAPK6	IRKEDQLQKESTYTSYLDHLFSRKEEGAA
	TniMAPK6	IRGEEHLQKESTYTSYLDQLFSRKEEGVV
	OrlMAPK6	PDQKDHSQKDVTYTSYLDHLFSRKEESIV
46	Mdop97	KQLESIGIPQFHSPVGSPLKSIQATLTPSAMKSSPQIPHKTYSSILKHLN
	Sscerk3	KQLESIGIPQFHSPVGSPLKSIQATLTPSAMKSSPQIPHKTYSSILKHLN
	CluMAPK6	KQLESIGIPQFHSPVGSPLKSIQATLTPSAMKSSPQIPHKTYSSILKHLN
	EcaMAPK6	KQLESIGIPQFHSPVGSPLKSIQATLTPSAMKSSPQIPHKTYSSILKHLN
	TguMAPK6	KQLEAIGIPQFHSPVGSPLKSIQATLTPSAMKSSPQIPHKTYSSILKHLN
	GgaMAPK6	KQLEAIGIPQFHSPVGSPLKSIQATLTPSAMKSSPQIPHKTYSSILKHLN
	MumuMAPK6	KQLESIGTPQFHSPVGSPLKSIQATLTPSAMKSSPQIPHKTYSSILKHLN
	TtrMAPK6	KQLESIGTPQFHSPVGSPLKSIQATLTPSAMKSSPQIPHKTCSSILKHLN
	HsaMAPK6	KQLESIGIPQFHSPVGSPLKSIQATLTPSAMKSSPQIPHQTYSSILKHLN
	RnoMAPK6	RQLESIGTPQFHSPGGSPLKSIQATLTPSAMKSSPQIPHKTYSNILKHLN
	AcaMAPK6	KHLEAIGIPQFHSPVGSPLKSIQATLAPSAMKSSPQIPHKAYSSILKHLN
	DreMAPK6	MQLESLAIPGFEGAADIPLKSIQATLAPSAVKHSPQIAHKTYSSIFKHLN
	OrlMAPK6	VQLESLALPGFDGCDDLPLKSIQASLTPCAVKCSPQIAHKAYSSILKHLN
	TniMAPK6	PLPLPLPLPGFDGADDLPLKSIQASLTPCAVKCSPQIAHKTYSSIFKHLN
	TruMAPK6	PLPLPLPLPGFDSSDDLPLKSIQASLTPCAVKCSPQIAHKTYSSIFKHLN
47	TniMAPK6	FHIEDE
	TruMAPK6	FHIEDE
	GacMAPK6	FHIEDE
	OrlMAPK6	FHIEDE
	AcaMAPK6	FHIEDE
	TtrMAPK6	FHIEDE
	MamuMAPK6	FHIEDE
	CluMAPK6	FHIEDE
	Sscerk3	FHIEDE
	EcaMAPK6	FHIEDE
	HsaMAPK6	FHIEDE
	BtaMAPK6	FHIEDE
	Mdop97	FHIEDE
	MumuMAPK6	FHIEDE
	RnoMAPK6	FHIEDE
	GgaMAPK6	FHIEDE
	TguMAPK6	FHIEDE
	XtrMAPK6	FHIEDE
	DreMAPK6	FHIEDE
	AcaMAPK4	FRIEDE
	MdoMAPK4	FRIEDE
	HsaMAPK4	FRIEDE
	MamuMAPK4	FRIEDE
	EcaMAPK4	FRIEDE
	MumuMAPK4	FRIEDE
	RnoMAPK4	FRIEDE
	CluMAPK4	FRIEDE
	XtrMAPK4	FRIEDE
	GacMAPK4	FRIEDE
	TniMAPK4	FRIEDE
	TruMAPK4	FRIEDE
	OrlMAPK4	FHIEDE
	DreMAPK4	FRIEDE
	CinMAPK4	FSLEDE
	SpuMAPK6	FHIENE
CD site	AcaMAPK14	AQYHDPDDEPVA
	TguMAPK14	AQYHDPDDEPVA
	MumuMAPK14	AQYHDPDDEPVA
	SscMAPK14	AQYHDPDDEPVA
	OarMAPK14	AQYHDPDDEPVA
	CluMAPK14	AQYHDPDDEPVA
	MdoP38	AQYHDPDDEPVA
	BtaMAPK14	AQYHDPDDEPVA
	RnoMAPK14	AQYHDPDDEPVA
	XtrMAPK14	AQYHDPDDEPIA
	GgaMAPK14	AQYHDPDDEPEA
	EcaMAPK14	AQYHDPDDEPVA
	OrlMAPK14	AQYHDPDDEPEA
	TniMAPK14	TQYHDPEDEPVA
	GacMAPK11	SQYHDPDDEPVA
	OrlMAPK11	SQYHDPDDEPEA
	DreMAPK11	SQYHDPEDEPEA
	AcaMAPK11	VQYHDPDDEPEA
	GgaMAPK11	VQYHDPDDEPEA
	XtrMAPK11	VQYHDPDDEPEA
	TguMAPK11	VQYHDPDDEPEA
	BtaMAPK11	SQYHDPDDEPEA
	HsaMAPK11	SQYHDPEDEPEA
	MamuMAPK11	SQYHDPEDEPEA
	MumuMAPK11	SQYHDPDDEPEA
	RnoMAPK11	SQYHDPDDEPEA
	EcaMAPK11	SQYHDPDDEPEA
	CluMAPK11	QMYHDPDDEPEA
	GacMAPK12	TEFREPEEETVP
	OrlMAPK12	NEFRDIEEETEA
	DreMAPK12	TEFREPEEETEA
	TruMAPK12	SEFRDVDEETEA
	TtrMAPK12	ESLHDTEDEPKA
	HsaMAPK12	ESLHDTEDEPQV
	MamuMAPK12	ESLHDTEDEPQV
	SscMAPK12	ESLQDTEDEPKA
	CluMAPK12	ESLQDTEEEPKA
	MumuMAPK12	ESLRDTEDEPKA
	RnoMAPK12	ESLRDTEDEPKA
	BtaMAPK12	ESLHDTEDDPQA
	EcaMAPK12	ESLQDAEDEPRA
	MdoSAPk3	ETVHESEEEPQA
	XtrMAPK12	EQFHDIDDETEA
	GgaMAPK12	EPIHDPEEEIEA
	TguMAPK12	EPIHDPEEEIEA
	AcaMAPK13	EPFRDVEEETEA
	GgaMAPK13	DQFRDIEEETEA
	TguMAPK13	DQFRDIEEETEA
	BtaMAPK13	EPFRDPEEETEA
	OarMAPK13	EPFRDPEEETEA
	SscMAPK13	EPFRDPEEETEA
	CluMAPK13	EPFRDPEEETEA
	HsaMAPK13	EPFRDPEEETEA
	PtrMAPK13	EPFRDPEEETEA
	MumuMAPK13	EPFRDPEEETEA
	RnoMAPK13	EPFRDPEEETEA
	MdoMAPK13	DQFRDPEEETVA
	OanMAPK13	DQFRDPEEETEA
	TniJNK	NVWYDPAEVEAP
	TruJNK	NVWYDPAEVEAP
	OrlJNK	NVWYDPAEVEAP
	GacMAPK10	NVWYDPAEVEAP
	Ttrjnk	NVWYDPAEVEAP
	MamuMAPK9	NVWYDPAEVEAP
	MumuMAPK10	NVWYDPAEVEAP
	PtrMAPK10	NVWYDPAEVEAP
	RnoMAPK10	NVWYDPAEVEAP
	TguMAPK10	NVWYDPAEVEAP
	XtrMAPK10	NVWYDPSEVEAP
	GgaJNK3	NVWYDPAEVEAP
	OanJNK3	NVWYDPAEVEAP
	HsaMAPK10	NVWYDPAEVEAP
	DreMAPK10	NVWYDPAEVEAP
	AcaJNK	NVWYDPSEAEAP
	BtaMAPK8	NVWYDPSEAEAP
	GgaJNK1	NVWYDPSEAEAP
	MdoJNK1	NVWYDPSEAEAP
	PtrMAPK8	NVWYDPSEAEAP
	SscMAPK8	NVWYDPSEAEAP
	EcaMAPK8	NVWYDPSEAEAP
	HsaMAPK8	NVWYDPSEAEAP
	RnoMAPK8	NVWYDPSEAEAP
	OanJNK1	NVWYDPSEAEAP
	DreMAPK8	NVWYDPAEVEAP
	XtrJNK	NVWYDPLEADAR
	AcaMAPK9	TVWYDPAEAEAP
	TguMAPK9	TVWYDPAEAEAP
	MdoMAPK9	TVWYDPAEAEAP
	OanMAPK9	TVWYDPAEAEAP
	BtaMAPK9	TVWYDPAEAEAP
	PtrMAPK9	TVWYDPAEAEAP
	CluMAPK9	TVWYDPAEAEAP
	MumuMAPK9	TVWYDPAEAEAP
	RnoMAPK9	TVWYDPAEAEAP
	EcaMAPK9	TVWYDPAEAEAP
	GgaMAPK9	TVWYDPAEAEAP
	GacMAPK9	HVWYDPGEADAP
	OrlMAPK9	HMWYDPSEADAP
	TruMAPK9	HVWYDPAEADAP
	TniMAPK9	HVWYDPAEADAP
	DreMAPK9	HVWYDPAEADAP
	CinJNK	TLMYDPSEVEGP
	OrlMAPK3	EQYYDPNDEPVA
	XtrMAPK1	EQYYDPSDEPVA
	AcaMAPK1	EQYYDPSDEPVA
	BtaMAPK1	EQYYDPSDEPVA
	HsaMAPK1	EQYYDPSDEPIA
	MumuMAPK1	EQYYDPSDEPIA
	CluMAPK1	EQYYDPSDEPIA
	GgaMAPK1	EQYYDPSDEPVA
	GacMAPK1	EQYYDPTDEPVA
	DreMAPK1	EQYYDPTDEPVA
	TguMAPK1	EQYYDPSDEPVA
	SscMAPK1	EQYYDPSDEPIA
	EcaMAPK1	EQYYDPSDEPIA
	DreMAPK3	EQYYDPSDEPVA
	TtrMAPK3	EQYYDPTDEPVA
	BtaMAPK3	EQYYDPTDEPVA
	MumuMAPK3	EQYYDPTDEPVA
	RnoMAPK3	EQYYDPTDEPVA
	CluMAPK3	EQYYDPTDEPVA
	EcaMAPK3	EQYYDPTDEPVA
	MdoMAPK3	EQYYDPTDEPVA
	PtrMAPK3	EQYYDPTDEPVA
	HsaMAPK3	EQYYDPTDEVGQ
	Mdoerk2	EQYYDPSDEPVA
	TniMAPK3	EQYYDPTDEPVA
	TruMAPK3	EQYYDPTDEPVA
	CinMAPK1	EQYYDPADEPVT
	CsaMAPK1	EQYYDPADEPVA
	TniMAPK7	AKYHDPNDEPTC
	TruMAPK7	AKYHDPDDEPTC
	GacMAPK7	SKYHDQDDEPIC
	OrlMAPK7	AKYHDPDDEPIC
	DreMAPK7	SKYHDPDDEPVC
	AcaMAPK7	AKYHDPDDEPNC
	XtrMAPK7	SKYHDPDDEPEC
	BtaMAPK7	AKYHDPDDEPDC
	CluMAPK7	AKYHDPDDEPDC
	HsaMAPK7	AKYHDPDDEPDC
	MamuMAPK7	AKYHDPDDEPDC
	MumuMAPK7	AKYHDPDDEPDC
	EcaMAPK7	AKYHDPDDEPDC
	MdoBMK1	AKYHDPDDEPDC
	PtrMAPK7	AKYHDPDDEPDC
	AtMAPK1	APLYDPNANPPA
	CinMAPK7	SGYHDKDDEPTC
	CsaMAPK7	SGYHDKEDEPTC
	TniMAPK6	ADYSFPLDEPVS
	TruMAPK6	ADYSFPLDEPVS
	GacMAPK6	ADYSFPLDEPVS
	OrlMAPK6	ADYSFPLDEPIS
	AcaMAPK6	SIYSFPTDEPIS
	TtrMAPK6	SIYSFPMDEPIS
	MamuMAPK6	SIYSFPMDEPIS
	CluMAPK6	SIYSFPMDEPIS
	Sscerk3	SIYSFPMDEPIS
	EcaMAPK6	SIYSFPMDEPIS
	HsaMAPK6	SIYSFPMDEPIS
	BtaMAPK6	SIYSFPMDEPIS
	Mdop97	SIYSFPMDEPIS
	MumuMAPK6	SIYSFPTDEPIS
	RnoMAPK6	SIYSFPTDEPIS
	GgaMAPK6	SIYSFPTDEPIS
	TguMAPK6	SIYSFPTDEPIS
	XtrMAPK6	SIYSFPMDEPIS
	DreMAPK6	SDYSFPLDEPVS
	AcaMAPK4	SPYYCPEDEPVS
	MdoMAPK4	SPYSCPEDEPIS
	HsaMAPK4	SPYSCPEDEPTS
	MamuMAPK4	SPYSCPEDEPTS
	EcaMAPK4	SPYSCPEDEPTS
	MumuMAPK4	SPYSCPEDEPTS
	RnoMAPK4	SPYSCPEDEPTS
	CluMAPK4	SPYSCPEDEPTS
	XtrMAPK4	SPYSCPEDEPIS
	GacMAPK4	REYSCPEDEPTS
	TniMAPK4	LQYSCPEDEPTS
	TruMAPK4	LQYSCLEDEPTS
	OrlMAPK4	QQYSCPEDEPIS
	DreMAPK4	QRYSCPQDEPVS
	CinMAPK4	ACYSNPFDEPVC
	SpuMAPK6	KVYSCIRDEAKA
	XtrMAPK15	SRFHSPAREPAL
	CinMAPK15	AKFHSSREESVL
	DreMAPK15	SKFHNPSSEPSL
	SpuMAPK15	ARFRNKPGEIFL
	BtaMAPK15	QRFHCPAREWTL
	Cluerk7	QRFHCPAREWTL
	MumuMAPK15	QRFHCPDREWAR
	RnoMAPK15	QRFHCPDREWTR
	HsaMAPK15	QRFHCPSDEWAR
LXXLL 1	XtrMAPK15	LAELF
	CinMAPK15	LRDLI
	DreMAPK15	LDEIL
	SpuMAPK15	IEEVL
	BtaMAPK15	LDALL
	Cluerk7	LDTLL
	MumuMAPK15	LDALL
	RnoMAPK15	LDALL
	HsaMAPK15	LDALL
	DmeMAPK15	LDEMM
	TniMAPK6	LAKLL
	TruMAPK6	LAKLL
	GacMAPK6	LAKLL
	OrlMAPK6	LAKLL
	AcaMAPK6	LTQLL
	TtrMAPK6	LTQLL
	Sscerk3	LTQLL
	EcaMAPK6	LTQLL
	CluMAPK6	LTQLL
	HsaMAPK6	LTQLL
	Mdop97	LTQLL
	MumuMAPK6	LTQLL
	RnoMAPK6	LTQLL
	GgaMAPK6	LTQLL
	TguMAPK6	LTQLL
	MamuMAPK6	LTQLL
	BtaMAPK6	LTQLL
	XtrMAPK6	LTQLL
	DreMAPK6	LAKLL
	AcaMAPK4	LRKLF
	MdoMAPK4	LRKLL
	HsaMAPK4	LRKLL
	MamuMAPK4	LRKLL
	EcaMAPK4	LRKLL
	MumuMAPK4	LRKLL
	RnoMAPK4	LRKLL
	CluMAPK4	LRKLL
	XtrMAPK4	LRKLL
	GacMAPK4	FSELL
	TniMAPK4	FCELL
	TruMAPK4	FRDLL
	OrlMAPK4	VSELL
	DreMAPK4	FRDLM
	SpuMAPK6	LKEVL
	CinMAPK4	LRDLL
LXXLL 2
	XtrMAPK15	LSKLL
	CinMAPK15	MENLL
	DreMAPK15	LQRLL
	SpuMAPK15	VRKLL
	BtaMAPK15	LSRLL
	Cluerk7	LGRLL
	MumuMAPK15	LKRLL
	RnoMAPK15	LKRLL
	HsaMAPK15	LRRLL
	DmeMAPK15	VKALL
	TniMAPK6	LEKIL
	TruMAPK6	LEKIL
	GacMAPK6	MEKIL
	OrlMAPK6	LEKIL
	AcaMAPK6	LEQIL
	TtrMAPK6	LEQIL
	Sscerk3	LEQIL
	EcaMAPK6	LEQIL
	CluMAPK6	LEQIL
	HsaMAPK6	LEQIL
	Mdop97	LEQIL
	MumuMAPK6	LEQIL
	RnoMAPK6	LEQIL
	GgaMAPK6	LEQIL
	TguMAPK6	LEQIL
	MamuMAPK6	LEQIL
	BtaMAPK6	LEQIL
	XtrMAPK6	LEQIL
	DreMAPK6	LEKIL
	AcaMAPK4	LEKIL
	MdoMAPK4	LEKIL
	HsaMAPK4	LEKIL
	MamuMAPK4	LEKIL
	EcaMAPK4	LEKIL
	MumuMAPK4	LEKIL
	RnoMAPK4	LEKIL
	CluMAPK4	LEKIL
	XtrMAPK4	LEKIL
	GacMAPK4	LERIL
	TniMAPK4	LERIL
	TruMAPK4	LEHIL
	OrlMAPK4	LERIL
	DreMAPK4	LESIL
	SpuMAPK6	LLAML
	CinMAPK4	LNQML
